# Supplementary material for: Vitamin D supplementation lowers thrombospondin-1 levels and blood pressure in healthy adults
Source: PLoS One. 2017 May 10;12(5):e0174435. doi: 10.1371/journal.pone.0174435 (PMC5425007; doi:10.1371/journal.pone.0174435)
Supplement: S1 File — (XLS) [file pone.0174435.s001.xls]

## Sheet: Vitamin D baseline
CODE	FSTL3	PAI-1	Activin A	Male/Female	Age	Weight (Kg)	Height (m)	BMI (Kg/m2)	hs-CRP (mg/L)	Creatinine Clearance corrected for BSA	Ionised calcium (mmol/l)	Calcium (mmol/L)	PO4-- (mmol/L)	Ca*PO4	Albumin (g/L)	Hb (g/L)	Platelets (×10*9 /L)	Tot Chol (mmol/L)	HDLP Cholesterol (mmol/l)	LDLP Cholesterol (mmol/l)	Total triglycerides (mmol/l)	Total Chol/HDL Ratio	TSP-I Level (ng/ml)	PTH (pmol/L)	Vit D (nmol/L) @ Study Visit	ADMA (Um)	SDMA (Um)	Arginine (uM)	Fasting Glucose level	Insulin Level (Mu/L)		Total protein (g/l)	Avg Reading for ADP 2.5	Avg reading for SNP+ADP 2.5	% Inhibition by SNP	Bilirubin (umol/l)	Gamma-glutamyl transpeptidase (u/l)	Alkaline phosphatase (u/l)	Alanine Aminotransferase (u/l)	Aspartate Aminotransferase (u/l)	Lactate dehydrogenase (u/l)	Blood Pressure - Systolic	Blood Pressure - Diastolic
									(<8.0)	(ml/min/1.73m2)	(1.10-1.30)	(2.10-2.55)	(0.65-1.45)		(34-48)	(115-155)	(150-400)	(<5.5)	(0.9-2.0)	(<3.7)	(0.3-2.0)			(0.8-5.5)					mmol/l	(0-12 Mu/l)	HOMA-IR	(65-85)				(6-24)	(Max 60)	(30-110)	(Max 55)	(Max 45)	(110-230)
2VD01-1	7100.09	1888.9	207.946	F	49	87	1.58	34.8502	4.9	81	1.18	2.29	0.99	2.2671	37	158	229	7.6	1	5.3	2.9	7.6	540.89	4.9	23	0.560394	0.478838	90.1636	5.3	15	3.53333	74	8.3	2.8	66.2651	8	29	81	23	16	152	102	73
2VD02-1	4554.58	517.948	159.362	F	30	50	1.58	20.0288	0.86	124.8	1.19	2.36	1.19	2.8084	39	118	257	5.5	1.6	3.2	1.5	3.4	1202.95	4.2	20	0.486135	0.45138	75.8368	4.8	9.7	2.06933	78	9.6	7.2	25	6	10	42	8	15	159	102	62
2VD03-1	5268.83	1965.13	231.914	F	52	73.25	1.67	26.2648	0.54	93.4	1.23	2.4	1.26	3.024	37	150	263	6.3	2.2	3.7	0.9	2.9	1171.67	4.6	56	0.551513	0.481528	81.7989	4.6	3.4	0.695111	74	8	6.8	15	8	16	67	18	20	155	112	75
2VD04-1	4689.24	1013.61	176.205	F	27	64	1.72	21.6333	1.4	127.5	1.24	2.5	1.16	2.9	41	134	193	5	1.5	3.1	0.9	3.3	1208.24	5.1	17	0.555719	0.368327	82.4802	5	16	3.55556	80	9.6	7	27.0833	10	9	51	9	18	131	122	77
2VD05-1	6125.32	732.003	166.488	F	32	95	1.85	27.7575	1.8	88.3	1.22	2.4	1.29	3.096	37	141	290	4.6	1.6	2.7	0.6	2.9	237.62	5.3	21	0.696811	0.586671	98.5316	4.3	12	2.29333	80	8.8	6.6	25	13	31	75	30	24	203	122	85
2VD06-1		1322.78	186.569	F	50	68	1.68	24.093	0.33	94.1	1.17	2.38	1.1	2.618	43	141	337	5.6	2.4	2.5	1.6	2.3	704.55	7.5	27	0.496004	0.503822	77.1897	5.2	7.6	1.75644	79	9.6	8.4	12.5	13	38	54	17	21	182	138	90
2VD07-1	6752.21	432.16	177.5	F	50	55	1.58	22.0317	0.64	80.7	1.25	2.49	1.38	3.4362	40	155	255	7.1	1.8	4.8	1	3.9	960.43	3.1	69	0.548291	0.524141	93.3999	4.9	11	2.39556	75	10	7.73	22.7	7	24	90	16	18	177	122	70
2VD08-1	5619.89	1609.1	165.84	F	56	69	1.59	27.2932	1.2	92	1.18	2.34	1.06	2.4804	38	128	216	5	1.7	2.6	1.5	2.9	405.97	4.6	42	0.597152	0.555878	100.531	4.7	4.8	1.00267	78	6.8	7.87	0	8	19	104	17	17	150	160	100
2VD09-1	4118.9	650.082	193.047	F	51	64	1.61	24.6904	0.44	93.8	1.21	2.48	1.15	2.852	44	132	261	5.5	1.6	3.3	1.3	3.4	297.26	4.7	96	0.469173	0.409054	93.7988	5.7	9.9	2.508	81	6.4	5.6	12.5	7	19	62	22	49	249	102	70
2VD10-1	6012	651.677	261.064	F	54	72	1.58	28.8415	0.95	79.4	1.14	2.23	0.97	2.1631	39	143	285	5.2	1.1	3.7	0.9	4.7	294.41	6.5	61	0.596499	0.593068	130.684	5.3	10	2.35556	71	3.6	3.2	11.1111	8	40	45	32	30	209	146	89
2VD11-1	6765.77	2969.67	294.748	M	45	91.8	1.82	27.714	1.2	85.9	1.21	2.37	1.02	2.4174	38	164	222	8	1.5	4.7	4	5.3	563.81	9.3	36	0.579142	0.516471	89.5444	6.2	16	4.40889	76	10	5.6	44	8	32	69	23	21	213	128	85
2VD12-1	9295.61	757.515	218.958	F	48	77.4	1.6	30.2344	1.8	71	1.21	2.35	1.04	2.444	36	139	224	4.3	1.2	2.7	0.9	3.6	534.98	2.4	79	0.556183	0.569549	70.3695	4.8	6.6	1.408	73	8.9	6.2	30.3371	23	23	77	14	18	154	118	68
2VD13-1	5226.78	2752.24	292.157	M	43	93.7	1.74	30.9486	4	86.7	1.19	2.41	1.06	2.5546	39	161	219	5.6	1		5	5.6		6	30	0.731139	0.649266	99.7352	5.1	27	6.12	79	7.6	6.8	10.5263	11	34	102	17	24	176	138	98
2VD14-1	3969.11	848.675	160.01	F	30	53.1	1.62	20.2332	1.1	104.4	1.23	2.46	1.09	2.6814	39	128	282	5.2	2	2.8	0.8	2.6	1780.22	3.7	45	0.501852	0.469941	105.349	5.1	6.7	1.51867	79	6.6	2.6	60.6061	8	18	65	12	22	125	114	65
2VD15-1	5908.48	1934.75	274.667	M	50	81.6	1.74	26.952	2.2	94.9	1.19	2.39	1.1	2.629	38	145	257	4.9	1.1	2.3	3.2	4.5	2734.37	6.3	40	0.618595	0.548799	96.0065	5.5	20	4.88889	82	9.2	7.6	17.3913	11	80	87	17	20	158	118	85
2VD16-1	4159.27	1548.55	154.18	F	45	53.25	1.58	21.3307	2.3	114.9	1.19	2.36	1.18	2.7848	39	136	374	6	1.6	3.9	1.2	3.8	1193.33	4.4	40	0.517487	0.448551	66.6614	4.6	5.6	1.14489	79	7.8	3.6	53.8462	10	21	82	20	19	154	112	70
2VD17-1	5793.43	818.246	202.116	F	48	61.35	1.57	24.8894	0.55	113.4	1.15	2.2	0.8	1.76	37	135	261	4	1.3	2.3	0.9	3.1	903.85	6.5		0.599494	0.479521	101.592	4.7	12	2.50667	73	9.2	8.4	8.69565	11	15	86	15	17	160	115	87
2VD18-1	5285.63	553.472	142.455	F	29	80	1.66	29.0318	2.3	125.6	1.14	2.19	0.68	1.4892	38	137	248	4.7	1	2.6	2.4	4.7	365.57	7	27	0.571653	0.432407	64.9394	4.6	12	2.45333	70	4	0.6	85	8	28	48	10	13	116	120	80
2VD19-1	9177.85	2806.18	343.983	F	57	96	1.67	34.4222	2.3	78.6	1.2	2.35	1.27	2.9845	40	138	286	5.9	1.5	3.7	1.6	3.9	223.17	4.9	66	0.819406	0.654593	106.885	6.4	25	7.11111	74	7.8	1.6	79.4872	9	24	59	26	22	158	130	82
2VD20-1	5770.28	2914.81	176.321	F	42	92	1.65	33.7925	27	97.5	1.16	2.34	1.2	2.808	42	140	283	6.6	1.8	4	1.8	3.7		5.4	66	0.490163	0.518575	77.6586	5.1	10	2.26667	82	8.4	6.8	19.0476	13	19	106	23	26	183	130	90
2VD21-1	5309.52			F	55	66	1.51	28.9461	9.1	79.2	1.19	2.38	0.96	2.2848	44	158	236	5.4	1.3	3.1	2.1	4.2	262.71	7	61	0.634526	0.546472	76.5596	7.2	13	4.16	76	7.8			9	39	67	28	28	167	140	87
2VD22-1	6054.08	1564.15	257.931	M	55	80	1.79	24.968	2.3	82.5	1.25	2.42	1.14	2.7588	37	153	186	6	1.1	4.2	1.5	5.5	614.18	4.9	53	0.477482	0.495861	108.621	6	12	3.2	71	6.6	5.4	18.1818	12	68	60	38	29	218	135	85
2VD23-1	6233.87	537.111	214.627	F	57	68	1.63	25.5937	0.75	91.7	1.22	2.31	0.98	2.2638	32	134	228	4.4	1.5	2.5	0.8	2.9	617.56	8.2	76	0.705282	0.566873	99.4842	5.8	6.3	1.624	72	9	7.6	15.5556	9	17	52	13	15	145	112	78
2VD24-1		690.088	248.493	F	52	105	1.56	43.146	2.1	111.6	1.19	2.26	0.77	1.7402	35	143	270	4.7	1.4	2.8	1.2	3.4	1104	5.1	51	0.581195	0.490199	75.1129	5.3	4.6	1.08356	70	9.2	9.33	0	10	14	79	10	16	161	123	78
2VD25-1		288.295	99.1515	F	28	72	1.88	20.3712	4.8	126.5	1.2	2.39	1.24	2.9636	38	145	243	4.5	1.5	2.5	1.2	3	106.6	3.8	58	0.450723	0.459037	52.7015	4.4	13	2.54222	81	5.4	2.53	53.1481	21	68	96	27	22	134	112	70
2VD26-1	3547.03	525.113	82.4963	F	38	86.8	1.58	34.7701	10	118.9	1.24	2.38	1.12	2.6656	31	144	276	4.7	1.9	2	1.8	2.5		6	41	0.459729	0.389029	72.9133	4.7	33	6.89333	78	6.6	6.6	0	7	25	74	12	13	169	125	88
2VD27-1	8522.66	1862.26	352.865	F	57	81.05	1.57	32.8817	7.4	91.7	1.16	2.24	0.83	1.8592	36	133	182	6.2	1.1	4.3	1.7	5.6	212.71	8.3	38	0.639491	0.557363	102.639	5.1	18	4.08	71	7.73	7.8	0	14	87	86	41	25	200	122	78
2VD28-1	5156.59	418.222	107.479	F	22	120	1.7	41.5225	12	111.2	1.21	2.32	1.17	2.7144	33	129	359	4.1	1	2.6	1.2	4.1	626.21	3.9	59	0.43913	0.396782	79.3816	5.5	25	6.11111	77	10.6	9.4	11.3208	5	28	78	15	15	176	132	82
2VD29-1	6123.33	1340.59	220.179	F	53	66.7	1.65	24.4995	0.67	79.7	1.22	2.4	1.14	2.736	41	134	177	4.2	2	2	0.4	2.1	118.17	6.9	53	0.553952	0.566861	69.8176	5.5	8.7	2.12667	70	5.8	3.2	44.8276	12	11	50	21	24	185	105	65
2VD30-1	5383.76	687.056	177.431	F	58	78	1.76	25.1808	0.59	78.3	1.21	2.41	1.53	3.6873	39	138	171	5.5	1.6	3.4	1	3.4375	425.16	3.9	74	0.558465	0.624265	94.1792	5.6	12	2.98667	77	7.6	6.13	19.3421	7	44	86	24	27	163	116	79
2VD31-1		1251.35	315.114	F	49	81.6	1.59	32.2772	1.1	81	1.23	2.4	1.12	2.688	36	146	289	6.4	2.5	3.4	1.2	2.6	490.49	4	55	0.516758	0.455427	92.3272	5.1	18	4.08	74	6.8	4.8	29.4118	25	18	91	18	25	177	110	72
2VD32-1	8058.35	329.026	73.0584	F	24	80.9	1.67	29.0079	16	109.3	1.21	2.25	1.26	2.835	31	137	233	5.9	1.9	3.2	1.7	3.1	65.69	2.8	92	0.415704	0.401133	72.8224	4.5	25	5	69	11.2	9.33	16.6964	5	11	35	12	14	114	107	74
2VD33-1	4926.99	1370.49	325.107	F	56	77.9	1.57	31.6037	0.99	92	1.27	2.45	1.34	3.283	36	149	268	5.8	1.2	3.7	1.9	4.8	1482.15	7.9	75	0.755746	0.759989	82.3987	4.9	12	2.61333	72	12	13.4	0	7	44	134	28	21	181	133	84
2VD34-1		460.004	269.034	F	46	66.5	1.69	23.2835	2.3	95.7	1.21	2.37	1.42	3.3654	37	134	222	5.5	1.9	3.1	1	2.9	163.92	3.4	49	0.466992	0.564902	58.6042	4.5	4.7	0.94	74	10.6	8.8	16.9811	18	58	66	71	44	200	110	72
2VD35-1		540.863	220.734	M	46	96.85	1.84	28.6065	0.74	96.6	1.19	2.29	1.08	2.4732	36	150	247	4.3	1.1	2.7	1	3.9	38.99	4.9	70	0.575192	0.50394	108.095	5.8	6.1	1.57244	74	10.4	4.73	54.5192	26	22	70	18	19	128	117	67
					45.2571	77.2786	1.65943	28.1055	3.67571	96.3943	1.20229	2.35886	1.11686	2.64333	37.8	141.429	252.257	5.43429	1.52857	3.21765	1.56	3.77536	676.62	5.35429	51.9412	0.564948	0.514815	87.1089	5.19429	12.9057		75.5143	8.21514	6.23676	26.6495	11.0571	30.9429	73.6	21.2857	21.9143	168.057	121.429	78.8571
														0
														0
														0
														0
														0
														0
														0
														0
														0
														0
														0
														0
														0
														0
														0
														0
														0
														0
														0
														0
														0
														0
														0
														0
														0
														0
														0
														0
														0
														0
														0
														0
														0
														0
														0
														0
														0
														0
														0
														0
														0
														0
														0
														0
														0
														0
														0
														0
														0
														0
														0
														0
														0
														0
														0
														0
														0
														0
														0
														0
														0
														0
														0
														0
														0
														0
														0
														0
														0
														0
														0
														0
														0
														0
														0
														0
														0
														0
														0
														0
														0
														0
														0
														0
														0
														0
														0
														0
														0
														0
														0
														0
														0
														0
														0
														0
														0
														0
														0
														0
														0
														0
														0
														0
														0
														0
														0
														0
														0
														0
														0
														0
														0
														0
														0
														0
														0
														0
														0
														0
														0
														0
														0
														0
														0
														0
														0
														0
														0
														0
														0
														0
														0
														0
														0
														0
														0
														0
														0
														0
														0
														0
														0
														0
														0
														0
														0
														0
														0
														0
														0
														0
														0
														0
														0
														0
														0
														0
														0
														0
														0
														0
														0
														0
														0
														0
														0
														0
														0
														0
														0
														0
														0
														0
														0
														0
														0
														0
														0
														0
														0
														0
														0
														0
														0
														0
														0
														0
														0
														0
														0
														0
														0
														0
														0
														0
														0
														0
														0
														0
														0
														0
														0
														0
														0
														0
														0
														0
														0
														0
														0
														0
														0
														0
														0
														0
														0
														0
														0
														0
														0
														0
														0
														0
														0
														0
														0
														0
														0
														0
														0
														0
														0
														0
														0
														0
														0
														0
														0
														0
														0
														0
														0
														0
														0
														0
														0
														0
														0
														0
														0
														0
														0
														0
														0
														0
														0
														0
														0
														0
														0
														0
														0
														0
														0
														0
														0
														0
														0
														0
														0
														0
														0
														0
														0
														0
														0
														0
														0
														0
														0
														0
														0
														0
														0
														0
														0
														0
														0
														0
														0
														0
														0
														0
														0
														0
														0
														0
														0
														0
														0
														0
														0
														0
														0
														0
														0
														0
														0
														0
														0
														0
														0
														0
														0
														0
														0
														0
														0
														0
														0
														0
														0
														0
														0
														0
														0
														0
														0
														0
														0
														0
														0
														0
														0
														0
														0
														0
														0
														0
														0
														0
														0
														0
														0
														0
														0
														0
														0
														0
														0
														0
														0
														0
														0
														0
														0
														0
														0
														0
														0
														0
														0
														0
														0
														0
														0
														0
														0
														0
														0
														0
														0
														0
														0
														0
														0
														0
														0
														0
														0
														0
														0
														0
														0
														0
														0
														0
														0
														0
														0
														0
														0
														0
														0
														0
														0
														0
														0
														0
														0
														0
														0
														0
														0
														0
														0
														0
														0
														0
														0
														0
														0
														0
														0
														0
														0
														0
														0
														0
														0
														0
														0
														0
														0
														0
														0
														0
														0
														0
														0
														0
														0
														0
														0
														0
														0
														0
														0
														0
														0
														0
														0
														0
														0
														0
														0
														0
														0
														0
														0
														0
														0
														0
														0
														0
														0
														0
														0
														0
														0
														0
														0
														0
														0
														0
														0
														0
														0
														0
														0
														0
														0
														0
														0
														0
														0
														0
														0
														0
														0
														0
														0
														0
														0
														0
														0
														0
														0
														0
														0
														0
														0
														0
														0
														0
														0
														0
														0
														0
														0
														0
														0
														0
														0
														0
														0
														0
														0
														0
														0
														0
														0
														0
														0
														0
														0
														0
														0
														0
														0
														0
														0
														0
														0
														0
														0
														0
														0
														0
														0
														0
														0
														0
														0
														0
														0
														0
														0
														0
														0
														0
														0
														0
														0
														0
														0
														0
														0
														0
														0
														0
														0
														0
														0
														0
														0
														0
														0
														0
														0
														0
														0
														0
														0
														0
														0
														0
														0
														0
														0
														0
														0
														0
														0
														0
														0
														0
														0
														0
														0
														0
														0
														0
														0
														0
														0
														0
														0
														0
														0
														0
														0
														0
														0
														0
														0
														0
														0
														0
														0
														0
														0
														0
														0
														0
														0
														0
														0
														0
														0
														0
														0
														0
														0
														0
														0
														0
														0
														0
														0
														0
														0
														0
														0
														0
														0
														0
														0
														0
														0
														0
														0
														0
														0
														0
														0
														0
														0
														0
														0
														0
														0
														0
														0
														0
														0
														0
														0
														0
														0
														0
														0
														0
														0
														0
														0
														0
														0
														0
														0
														0
														0
														0
														0
														0
														0
														0
														0
														0
														0
														0
														0
														0
														0
														0
														0
														0
														0
														0
														0
														0
														0
														0
														0
														0
														0
														0
														0
														0
														0
														0
														0
														0
														0
														0
														0
														0
														0
														0
														0
														0
														0
														0
														0
														0
														0
														0
														0
														0
														0
														0
														0
														0
														0
														0
														0
														0
														0
														0
														0
														0
														0
														0
														0
														0
														0
														0
														0
														0
														0
														0
														0
														0
														0
														0
														0
														0
														0
														0
														0
														0
														0
														0
														0
														0
														0
														0
														0
														0
														0
														0
														0
														0
														0
														0
														0
														0
														0
														0
														0
														0
														0
														0
														0
														0
														0
														0
														0
														0
														0
														0
														0
														0
														0
														0
														0
														0
														0
														0
														0
														0
														0
														0
														0
														0
														0
														0
														0
														0
														0
														0
														0
														0
														0
														0
														0
														0
														0
														0
														0
														0
														0
														0
														0
														0
														0
														0
														0
														0
														0
														0
														0
														0
														0
														0
														0
														0
														0
														0
														0
														0
														0
														0
														0
														0
														0
														0
														0
														0
														0
														0
														0
														0
														0
														0
														0
														0
														0
														0
														0
														0
														0
														0
														0
														0
														0
														0
														0
														0
														0
														0
														0
														0
														0
														0
														0
														0
														0
														0
														0
														0
														0
														0
														0
														0
														0
														0
														0
														0
														0
														0
														0
														0
														0
														0
														0
														0
														0
														0
														0
														0
														0
														0
														0
														0
														0
														0
														0
														0
														0
														0
														0
														0
														0
														0
														0
														0
														0
														0
														0
														0
														0
														0
														0
														0
														0
														0
														0
														0
														0
														0
														0
														0
														0
														0
														0
														0
														0
														0
														0
														0
														0
														0
														0
														0
														0
														0
														0
														0
														0
														0
														0
														0
														0
														0
														0
														0
														0
														0
														0
														0
														0
														0
														0
														0
														0
														0
														0
														0
														0
														0
														0
														0
														0
														0
														0
														0
														0
														0
														0
														0
														0
														0
														0
														0
														0
														0
														0
														0
														0
														0
														0
														0
														0
														0
														0
														0
														0
														0
														0
														0
														0
														0
														0
														0
														0
														0
														0
														0
														0
														0
														0
														0
														0
														0
														0
														0
														0
														0
														0
														0
														0
														0
														0
														0
														0
														0
														0
														0
														0
														0
														0
														0
														0
														0
														0
														0
														0
														0
														0
														0
														0
														0
														0
														0
														0
														0
														0
														0
														0
														0
														0
														0
														0
														0
														0
														0
														0
														0
														0
														0
														0
														0
														0
														0
														0
														0
														0
														0
														0
														0
														0
														0
														0
														0
														0
														0
														0
														0
														0
														0
														0
														0
														0
														0
														0
														0
														0
														0
														0
														0
														0
														0
														0
														0
														0
														0
														0
														0
														0
														0
														0
														0
														0
														0
														0
														0
														0
														0
														0
														0
														0
														0
														0
														0
														0
														0
														0
														0
														0
														0
														0
														0
														0
														0
														0
														0
														0
														0
														0
														0
														0
														0
														0
														0
														0
														0
														0
														0
														0
														0
														0
														0
														0
														0
														0
														0
														0
														0
														0
														0
														0
														0
														0
														0
														0
														0
														0
														0
														0
														0
														0
														0
														0
														0
														0
														0
														0
														0
														0
														0
														0
														0
														0
														0
														0
														0
														0
														0
														0
														0
														0
														0
														0
														0
														0
														0
														0
														0
														0
														0
														0
														0
														0
														0
														0
														0
														0
														0
														0
														0
														0
														0
														0
														0
														0
														0
														0
														0
														0
														0
														0
														0
														0
														0
														0
														0
														0
														0
														0
														0
														0
														0
														0
														0
														0
														0
														0
														0
														0
														0
														0
														0
														0
														0
														0
														0
														0
														0
														0
														0
														0
														0
														0
														0
														0
														0
														0
														0
														0
														0
														0
														0
														0
														0
														0
														0
														0
														0
														0
														0
														0
														0
														0
														0
														0
														0
														0
														0
														0
														0
														0
														0
														0
														0
														0
														0
														0
														0
														0
														0
														0
														0
														0
														0
														0
														0
														0
														0
														0
														0
														0
														0
														0
														0
														0
														0
														0
														0
														0
														0
														0
														0
														0
														0
														0
														0
														0
														0
														0
														0
														0
														0
														0
														0
														0
														0
														0
														0
														0
														0
														0
														0
														0
														0
														0
														0
														0
														0
														0
														0
														0
														0
														0
														0
														0
														0
														0
														0
														0
														0
														0
														0
														0
														0
														0
														0
														0
														0
														0
														0
														0
														0
														0
														0
														0
														0
														0
														0
														0
														0
														0
														0
														0
														0
														0
														0
														0
														0
														0
														0
														0
														0
														0
														0
														0
														0
														0
														0
														0
														0
														0
														0
														0
														0
														0
														0
														0
														0
														0
														0
														0
														0
														0
														0
														0
														0
														0
														0
														0
														0
														0
														0
														0
														0
														0
														0
														0
														0
														0
														0
														0
														0
														0
														0
														0
														0
														0
														0
														0
														0
														0
														0
														0
														0
														0
														0
														0
														0
														0
														0
														0
														0
														0
														0
														0
														0
														0
														0
														0
														0
														0
														0
														0
														0
														0
														0
														0
														0
														0
														0
														0
														0
														0
														0
														0
														0
														0
														0
														0
														0
														0
														0
														0
														0
														0
														0
														0
														0
														0
														0
														0
														0
														0
														0
														0
														0
														0
														0
														0
														0
														0
														0
														0
														0
														0
														0
														0
														0
														0
														0
														0
														0
														0
														0
														0
														0
														0
														0
														0
														0
														0
														0
														0
														0
														0
														0
														0
														0
														0
														0
														0
														0
														0
														0
														0
														0
														0
														0
														0
														0
														0
														0
														0
														0
														0
														0
														0
														0
														0
														0
														0
														0
														0
														0
														0
														0
														0
														0
														0
														0
														0
														0
														0
														0
														0
														0
														0
														0
														0
														0
														0
														0
														0
														0
														0
														0
														0
														0
														0
														0
														0
														0
														0
														0
														0
														0
														0
														0
														0
														0
														0
														0
														0
														0
														0
														0
														0
														0
														0
														0
														0
														0
														0
														0
														0
														0
														0
														0
														0
														0
														0
														0
														0
														0
														0
														0
														0
														0
														0
														0
														0
														0
														0
														0
														0
														0
														0
														0
														0
														0
														0
														0
														0
														0
														0
														0
														0
														0
														0
														0
														0
														0
														0
														0
														0
														0
														0
														0
														0
														0
														0
														0
														0
														0
														0
														0
														0
														0
														0
														0
														0
														0
														0
														0
														0
														0
														0
														0
														0
														0
														0
														0
														0
														0
														0
														0
														0
														0
														0
														0
														0
														0
														0
														0
														0
														0
														0
														0
														0
														0
														0
														0
														0
														0
														0
														0
														0
														0
														0
														0
														0
														0
														0
														0
														0
														0
														0
														0
														0
														0
														0
														0
														0
														0
														0
														0
														0
														0
														0
														0
														0
														0
														0
														0
														0
														0
														0
														0
														0
														0
														0
														0
														0
														0
														0
														0
														0
														0
														0
														0
														0
														0
														0
														0
														0
														0
														0
														0
														0
														0
														0
														0
														0
														0
														0
														0
														0
														0
														0
														0
														0
														0
														0
														0
														0
														0
														0
														0
														0
														0
														0
														0
														0
														0
														0
														0
														0
														0
														0
														0
														0
														0
														0
														0
														0
														0
														0
														0
														0
														0
														0
														0
														0
														0
														0
														0
														0
														0
														0
														0
														0
														0
														0
														0
														0
														0
														0
														0
														0
														0
														0
														0
														0
														0
														0
														0
														0
														0
														0
														0
														0
														0
														0
														0
														0
														0
														0
														0
														0
														0
														0
														0
														0
														0
														0
														0
														0
														0
														0
														0
														0
														0
														0
														0
														0
														0
														0
														0
														0
														0
														0
														0
														0
														0
														0
														0
														0
														0
														0
														0
														0
														0
														0
														0
														0
														0
														0
														0
														0
														0
														0
														0
														0
														0
														0
														0
														0
														0
														0
														0
														0
														0
														0
														0
														0
														0
														0
														0
														0
														0
														0
														0
														0
														0
														0
														0
														0
														0
														0
														0
														0
														0
														0
														0
														0
														0
														0
														0
														0
														0
														0
														0
														0
														0
														0
														0
														0
														0
														0
														0
														0
														0
														0
														0
														0
														0
														0
														0
														0
														0
														0
														0
														0
														0
														0
														0
														0
														0
														0
														0
														0
														0
														0
														0
														0
														0
														0
														0
														0
														0
														0
														0
														0
														0
														0
														0
														0
														0
														0
														0
														0
														0
														0
														0
														0
														0
														0
														0
														0
														0
														0
														0
														0
														0
														0
														0
														0
														0
														0
														0
														0
														0
														0
														0
														0
														0
														0
														0
														0
														0
														0
														0
														0
														0
														0
														0
														0
														0
														0
														0
[truncated: 63,339 more rows]

## Sheet: Vitamin D follow up
CODE	Gender	FSTL3	PAI-1	Activin A	Age	Weight	Height	BMI	hs-CRP	CrCL_BSA	Ionised_calcium	Calcium	PO4--	Ca_PO4	Albumin	Hb	Platelets	Tot Chol	HDL	LDL	Trig	Chol_HDL	TSP1	PTH	Vit_D_FU	ADMA_FU	SDMA_FU	Arg_FU	Glucose_FU	Insulin_FU	HOMA-IR	Protein_FU	ADP_FU	SNP_FU	percentage_SNP_FU	Bilirubin_FU	Systolic_BP_FU	Diastolic_BP_FU
2VD01-2	F	7006.56	1653.22	243.574	49	85.5	1.58	34.2493	3.4	94.5	1.21	2.27	0.99	2.2473	35	151	199	6.3	0.9	4.4	2.3	7	393	3.8	78	0.562341	0.472285	94.0674	5.1	11	2.49333	69	8.4	9.8	0	9	101	68
2VD02-2	F	4305.73	422.736	125.678	31	52.3	1.58	20.9502	1.3	123.9	1.2	2.32	1.22	2.8304	36	118	248	5.7	1.5	3.5	1.5	3.8	777.17	2.2	91	0.511513	0.486877	77.7127	4.6	5.2	1.06311	76	9.07	9.6	0	7	101	63
2VD03-2	F	4486.16	434.511	228.027	52	71.7	1.67	25.7091	0.32	93.4	1.28	2.52	1.15	2.898	37	151	263	7.3	2.5	4.3	1.1	2.9	233.59	2.4	67	0.503661	0.468764	76.9016	4.7	3.5	0.731111	74	8.13	6.2	23.7392	19	120	79
2VD04-2	F	5304.32	1131.03	133.451	27	65.25	1.72	22.0558	1.1	127.5	1.23	2.38	1.15	2.737	36	132	200	4.6	1.5	2.8	0.7	3.1	894.24	4.5	82	0.625793	0.407868	86.9286	4.8	12	2.56	76	9.8	8.13	17.0408	8	118	75
2VD05-2	F	8418.23	866.318	163.897	32	99.9	1.85	29.1892	3.1	103.1	1.14	2.15	1.06	2.279	31	127	268	4.1	1.5	2.3	0.6	2.7	217.18	4.2	89	0.607955	0.464174	71.7542	4.2	8.1	1.512	73	8.8	7.2	18.1818	8	107	72
2VD06-2	F		3385.2	198.877	50	69.95	1.68	24.7839	0.36	94.1	1.14	2.3	1.01	2.323	39	138	253	5.1	2.2	2.3	1.3	2.3		7.7	112	0.621822	0.494111	101.781	5	6.4	1.42222	78	11.2	9.2	17.8571	9	129	81
2VD07-2	F	6254.75	441.582	183.978	50	52.5	1.58	21.0303	0.8	94.1	1.22	2.35	1.45	3.4075	35	147	300	5.5	1.8	3.3	0.8	3.1	385.67	3.2	142	0.723504	0.66706	123.071	4.3	3.9	0.745333	69	10.7	13.3	0	8	108	69
2VD08-2	F	6561.89	1701.53	264.303	56	67.5	1.59	26.6999	1.7	92	1.2	2.41	1.02	2.4582	39	133	261	5	1.6	2.9	1.1	3.1	580.05	3.7	91	0.748362	0.617774	100.752	4.6	7.2	1.472	82	5	3	40	10	153	88
2VD09-2	F	5401.4	520.325	229.323	51		1.61	0	0.85		1.19	2.38	0.93	2.2134	39	126	277	4.8	1.6	2.6	1.4	3	87.7	4	125	0.546092	0.504036	94.8891	4.7	7.1	1.48311	77	6.2	0.8	87.0968	10	113	72
2VD10-2	F	5846.45	414.882	220.901	54	70.7	1.58	28.3208	1.8	92.7	1.16	2.29	1.06	2.4274	37	134	374	4.9	1.2	3.3	0.8	4.1	92.54	5	101	0.670958	0.616054	144.191	5	9.2	2.04444	73	9.2	2.4	73.913	10	154	95
2VD11-2	M	6522.98	2564.73	295.396	46	92.2	1.82	27.8348	1.1	85.5	1.22	2.37	1.09	2.5833	37	158	211	6.7	1.2	5.6	4.9		134.46	8.4	82	0.570727	0.5014	85.4577	6.1	20	5.42222	71	9.33	8.2	12.1115	9	130	84
2VD12-2	F	8944.31	1416.41	251.347	48	78	1.6	30.4688	2.4	81.4	1.2	2.32	1.07	2.4824	37	137	216	4.3	1.2	2.6	1.1	3.6	170.49	1.9	113	0.516724	0.491754	62.673	4.4	6.9	1.34933	71	5.5	3.73	32.1818	18	110	71
2VD13-2	M	4801.12	2855.93	266.246	44	94.9	1.74	31.345	2.5	97.4	1.19	2.39	0.97	2.3183	38	159	207	5.7	1		5.5	5.7	95.65	3.9	69	0.654928	0.5939	91.5229	5.1	21	4.76	77	5.2	4.6	11.5385	13	140	93
2VD14-2	F	4969.76	341.245	116.609	31	53.25	1.62	20.2904	1.8	88.9	1.24	2.37	0.98	2.3226	36	125	276	4.1	1.9	1.7	1.2	2.2	279.72	2.7	123	0.390836	0.450543	85.1684	4.7	8.5	1.77556	76	5.4	1.33	75.3704	5	104	68
2VD15-2	M	5466.11	2601.31	320.012	50	82.85	1.74	27.3649	1	94.9	1.22	2.38	1.16	2.7608	38	143	242	5	1.1	2.7	2.7	4.5	231.23	4.9	61	0.438799	0.376544	87.6751	5.5	22	5.37778	78	8.8	7.2	18.1818	9	127	87
2VD16-2	F	4678.02	1709.11	154.18	46	53.6	1.58	21.4709	2.3	114.4	1.3	2.54	1.25	3.175	38	143	356	6.4	1.6	4.2	1.4	4	266.38	2.4	126	0.508014	0.452349	72.5123	4.3	6.3	1.204	77	6	4.4	26.6667	11	102	68
2VD17-2	F	6416.01	700.15	231.914	48	63.5	1.57	25.7617	0.49	113.4	1.16	2.27	0.84	1.9068	40	135	299	4.5	1.3	2.7	1.1	3.5	397.37	6.4	80	0.606336	0.424284	110.034	51	13	29.4667	73	8.13	7.73	4.92005	10	117	82
2VD18-2	F	6626.66	2299.77	241.831	29	83.8	1.66	30.4108	1.6	105.1	1.18	2.32	0.85	1.972	38	144	232	5.3	1	3.2	2.5	5.3	158.16	9	95	0.66037	0.464666	79.7429	4.6	12	2.45333	74	8.8	4.8	45.4545	10	114	77
2VD19-2	F	7906.55	1294.34	261.262	57	99.3	1.67	35.6054	1.9	78.6	1.22	2.37	1.05	2.4885	36	133	224	3.4	1.5	1.1	1.7	2.3	34.03	3.8	95	0.584358	0.577592	74.3716	6.4	36	10.24	73	7.6	3.2	57.8947	9	110	77
2VD20-2	F	6015.43	346.829	120.248	42	88.65	1.65	32.562	19	97.5	1.22	2.37	1.15	2.7255	35	132	315	4.7	1.7	2.2	1.8	2.8	95.06	4.5	142	0.555749	0.484427	92.0517	4.9	16	3.48444	79	10.53	10.93	0	10	120	82
2VD21-2	F	4475.21	1243.52	155.779	55	65.85	1.51	28.8803	7.7	79.2	1.22	2.48	0.88	2.1824	43	143	226	5.6	1.4	3.1	2.5	4	45.71	5.4	88	0.611619	0.576106	79.0805	6.6	12	3.52	82	11	6.4	41.8182	15	129	84
2VD22-2	M	5624.4	2678.25	291.796	55	82.2	1.79	25.6546	2.9	82.5	1.21	2.38	0.95	2.261	39	149	179	5.8	1.1	3.8	1.9	5.3	52.42	4.9	118	0.525357	0.555748	110.839	5.7	10	2.53333	72	7.2	6.13	14.8611	15	135	87
2VD23-2	F	5558.91	408.544	165.217	57	66.6	1.63	25.0668	1.1	91.7	1.18	2.22	1.05	2.331	32	132	232	4.5	1.4	2.7	0.8	3.2	26.74	6.3	108	0.668076	0.549575	90.7251	5.8	7.4	1.90756	71	10.4	11.2	0	11	107	72
2VD24-2	F		967.735	247.938	52	108.25	1.56	44.4814	3.2	111.6	1.16	2.2	0.93	2.046	33	132	268	5.6	1.7	3.3	1.3	3.3	123.64	5.5	103	0.553715	0.392234	92.0611	4.6	6.9	1.41067	69	11.8	10.1	14.4068	8	116	76
2VD25-2	F		370.595	102.483	28	72.25	1.88	20.4419	4.9	105.9	1.21	2.34	1.24	2.9016	35	142	237	4.4	1.3	2.7	0.9	3.4	131.2	2.8	130	0.515229	0.503607	72.6179	4.5	10	2	74	10.8	5.8	46.2963	19	107	69
2VD26-2	F	4247.16	679.487	104.148	38	87.2	1.58	34.9303	14	118.9	1.25	2.35	1.16	2.726	29	139	259	4.7	1.2		4.4	3.9	105.11	5.5	136	0.424444	0.351757	55.94	4.6	24	4.90667	74	6	6.6	0	5	111	79
2VD27-2	F	6520.01	1764.7	295.127	57	82	1.57	33.2671	7.4	91.7	1.19	2.36	0.91	2.1476	41	137	186	7.6	1.1	5.7	1.7	6.9	108.25	8.8	66	0.599665	0.528173	82.9943	5.6	20	4.97778	74	10.4	8.8	15.3846	11	125	79
2VD28-2	F	4633.8	486.926	108.034	22	126	1.7	43.5986	15	95.3	1.22	2.42	1.06	2.5652	36	118	368	4.8	1	3.3	1.2	4.8	96.58	3.5	77	0.442543	0.534289	78.9341	4.7	19	3.96889	83	11.8	10.8	8.47458	7	133	84
2VD29-2	F	6039.95	597.998	216.293	53	66.5	1.65	24.4261	0.46	79.7	1.25	2.44	1.24	3.0256	40	134	188	4.4	1.9	2.2	0.6	2.3	36.69	7.2	113	0.625108	0.61187	98.0886	5.9	8.2	2.15022	69	5.6	3.4	39.2857	12	101	65
2VD30-2	F	5883.02	983.88	220.734	58	79	1.76	25.5036	0.82	78.3	1.2	2.38	1.16	2.7608	40	132	168	6	1.6	3.7	1.5	3.8	302.01	3.4	95	0.576908	0.604131	101.024	5.9	12	3.14667	76	6.7	6	10.4478	8	121	79
2VD31-2	F		461.498	258.486	49	77	1.59	30.4577	0.62	81	1.19	2.36	1.16	2.7376	41	141	278	5.7	1.9	3.3	1.2	3	115.01	4.1	107	0.487357	0.522234	85.0387	4.6	11	2.24889	74	7	6.6	5.71429	20	110	63
2VD32-2	F	6058.64	654.543	91.3791	25	81	1.67	29.0437	14	108.4	1.24	2.29	1.19	2.7251	29	131	203	5.9	1.7	3.4	1.7	3.5	54	4.4	151	0.461855	0.37664	98.8056	5.3	18	4.24	67	9.6	9.2	4.16667	4	109	76
2VD33-2	F		1559.35	327.883	57	78	1.57	31.6443	1.3	91.7	1.25	2.39	1.21	2.8919	37	141	271	6.1	1.3	3.8	2.1	4.7	50.84	7.5	107	0.727334	0.640223	82.979	5.6	12	2.98667	70	12.4	11.6	6.45161	7	135	80
2VD34-2	F		878.771	279.583	46	69	1.69	24.1588	2	95.7	1.19	2.32	1.38	3.2016	36	137	269	6.2	2	3.7	1.1	3.1	170.91	2.7	74	0.489013	0.499719	74.5849	4.2	6.3	1.176	73	8.6	8.6	0	11	99	67
2VD35-2	M		1148.53	235.4	46	98	1.84	28.9461	0.62	96.6	1.18	2.31	1.08	2.4948	39	152	259	4.7	1.1	3	1.3	4.3	63.9	3.7	91	0.583271	0.475366	106.931	5.6	6.6	1.64267	75	6.2	2.4	61.2903	18	115	73

## Sheet: Sheet3
TSP-1 Diff		Diff			Vit D		Diff			ADMA		Diff		Insulin		Diff		HOMA-IR		Diff	Diastolic BP		Diff
540.89	393	-147.89			23	78	55	1		0.560394	0.562341	0.00194722		15	11	-4		3.53333	2.49333	-1.04	73	68	-5
1202.95	777.17	-425.78			20	91	71	1		0.486135	0.511513	0.0253782		9.7	5.2	-4.5		2.06933	1.06311	-1.00622	62	63	1
1171.67	233.59	-938.08			56	67	11	1		0.551513	0.503661	-0.0478524		3.4	3.5	0.1		0.695111	0.731111	0.036	75	79	4
1208.24	894.24	-314			17	82	65	1		0.555719	0.625793	0.0700736		16	12	-4		3.55556	2.56	-0.995556	77	75	-2
237.62	217.18	-20.44			21	89	68	1		0.696811	0.607955	-0.0888567		12	8.1	-3.9		2.29333	1.512	-0.781333	85	72	-13
					27	112	85	1		0.496004	0.621822	0.125819		7.6	6.4	-1.2		1.75644	1.42222	-0.334222	90	81	-9
960.43	385.67	-574.76			69	142	73	1		0.548291	0.723504	0.175213		11	3.9	-7.1		2.39556	0.745333	-1.65022	70	69	-1
405.97	580.05	174.08			42	91	49	1		0.597152	0.748362	0.151209		4.8	7.2	2.4		1.00267	1.472	0.469333	100	88	-12
297.26	87.7	-209.56			96	125	29	1		0.469173	0.546092	0.0769197		9.9	7.1	-2.8		2.508	1.48311	-1.02489	70	72	2
294.41	92.54	-201.87			61	101	40	1		0.596499	0.670958	0.0744585		10	9.2	-0.8		2.35556	2.04444	-0.311111	89	95	6
563.81	134.46	-429.35			36	82	46	1		0.579142	0.570727	-0.00841515		16	20	4		4.40889	5.42222	1.01333	85	84	-1
534.98	170.49	-364.49			79	113	34	1		0.556183	0.516724	-0.0394583		6.6	6.9	0.3		1.408	1.34933	-0.0586667	68	71	3
					30	69	39	1		0.731139	0.654928	-0.0762119		27	21	-6		6.12	4.76	-1.36	98	93	-5
1780.22	279.72	-1500.5			45	123	78	1		0.501852	0.390836	-0.111015		6.7	8.5	1.8		1.51867	1.77556	0.256889	65	68	3
2734.37	231.23	-2503.14			40	61	21	1		0.618595	0.438799	-0.179796		20	22	2		4.88889	5.37778	0.488889	85	87	2
1193.33	266.38	-926.95			40	126	86	1		0.517487	0.508014	-0.00947214		5.6	6.3	0.7		1.14489	1.204	0.0591111	70	68	-2
903.85	397.37	-506.48				80	80	1		0.599494	0.606336	0.00684218		12	13	1		2.50667	29.4667	26.96	87	82	-5
365.57	158.16	-207.41			27	95	68	2		0.571653	0.66037	0.088717		12	12	0		2.45333	2.45333	0	80	77	-3
223.17	34.03	-189.14			66	95	29	2		0.819406	0.584358	-0.235048		25	36	11		7.11111	10.24	3.12889	82	77	-5
					66	142	76	2		0.490163	0.555749	0.0655851		10	16	6		2.26667	3.48444	1.21778	90	82	-8
262.71	45.71	-217			61	88	27	2		0.634526	0.611619	-0.022907		13	12	-1		4.16	3.52	-0.64	87	84	-3
614.18	52.42	-561.76			53	118	65	2		0.477482	0.525357	0.0478759		12	10	-2		3.2	2.53333	-0.666667	85	87	2
617.56	26.74	-590.82			76	108	32	2		0.705282	0.668076	-0.0372055		6.3	7.4	1.1		1.624	1.90756	0.283556	78	72	-6
1104	123.64	-980.36			51	103	52	2		0.581195	0.553715	-0.0274808		4.6	6.9	2.3		1.08356	1.41067	0.327111	78	76	-2
106.6	131.2	24.6			58	130	72	2		0.450723	0.515229	0.0645053		13	10	-3		2.54222	2	-0.542222	70	69	-1
					41	136	95	2		0.459729	0.424444	-0.0352845		33	24	-9		6.89333	4.90667	-1.98667	88	79	-9
212.71	108.25	-104.46			38	66	28	3		0.639491	0.599665	-0.0398263		18	20	2		4.08	4.97778	0.897778	78	79	1
626.21	96.58	-529.63			59	77	18	3		0.43913	0.442543	0.00341234		25	19	-6		6.11111	3.96889	-2.14222	82	84	2
118.17	36.69	-81.48			53	113	60	3		0.553952	0.625108	0.0711555		8.7	8.2	-0.5		2.12667	2.15022	0.0235556	65	65	0
425.16	302.01	-123.15			74	95	21	3		0.558465	0.576908	0.0184429		12	12	0		2.98667	3.14667	0.16	79	79	0
490.49	115.01	-375.48			55	107	52	3		0.516758	0.487357	-0.0294008		18	11	-7		4.08	2.24889	-1.83111	72	63	-9
65.69	54	-11.69			92	151	59	3		0.415704	0.461855	0.0461507		25	18	-7		5	4.24	-0.76	74	76	2
1482.15	50.84	-1431.31			75	107	32	3		0.755746	0.727334	-0.0284113		12	12	0		2.61333	2.98667	0.373333	84	80	-4
163.92	170.91	6.99			49	74	25	3		0.466992	0.489013	0.0220211		4.7	6.3	1.6		0.94	1.176	0.236	72	67	-5
38.99	63.9	24.91			70	91	21	3		0.575192	0.583271	0.00807831		6.1	6.6	0.5		1.57244	1.64267	0.0702222	67	73	6
Systolic BP					Diff in FSTL3										SNP		Change
Baseline	FU	Change								ADP		Diff			66.27	0	-66.27
102	101	-1	1	V01-1	7100.09	7006.56	-93.5299			8.3	8.4	0.1			25	0	-25
102	101	-1	1	V02-1	4554.58	4305.73	-248.844			9.6	9.07	-0.53			15	23.74	8.74
112	120	8	1	V03-1	5268.83	4486.16	-782.665			8	8.13	0.13			27.08	17.04	-10.04
122	118	-4	1	V04-1	4689.24	5304.32	615.088		-2.17647	9.6	9.8	0.2			25	18.18	-6.82
122	107	-15	1	V05-1	6125.32	8418.23	2292.91			8.8	8.8	0			12.5	17.86	5.36
138	129	-9	1							9.6	11.2	1.6			22.7	0	-22.7
122	108	-14	1	V07-1	6752.21	6254.75	-497.46			10	10.7	0.7			0	40	40
160	153	-7	1	V08-1	5619.89	6561.89	941.998			6.8	5	-1.8			12.5	87.1	74.6
102	113	11	1	V09-1	4118.9	5401.4	1282.5			6.4	6.2	-0.2			11.11	73.91	62.8
146	154	8	1	V10-1	6012	5846.45	-165.554			3.6	9.2	5.6			44	12.11	-31.89
128	130	2	1	V11-1	6765.77	6522.98	-242.787			10	9.33	-0.67			30.34	32.18	1.84
118	110	-8	1	V12-1	9295.61	8944.31	-351.299			8.9	5.5	-3.4			10.53	11.54	1.01
138	140	2	1	V13-1	5226.78	4801.12	-425.652			7.6	5.2	-2.4			60.61	75.37	14.76
114	104	-10	1	V14-1	3969.11	4969.76	1000.65			6.6	5.4	-1.2			17.39	18.18	0.79
118	127	9	1	V15-1	5908.48	5466.11	-442.378			9.2	8.8	-0.4			53.85	26.67	-27.18
112	102	-10	1	V16-2	4159.27	4678.02	518.75			7.8	6	-1.8			8.7	4.92	-3.78
115	117	2	1	V17-1	5793.43	6416.01	622.576			9.2	8.13	-1.07			85	45.45	-39.55
120	114	-6	2	V18-1	5285.63	6626.66	1341.03			4	8.8	4.8			79.49	57.89	-21.6
130	110	-20	2	V19-2	9177.85	7906.55	-1271.3			7.8	7.6	-0.2			19.05	0	-19.05
130	120	-10	2	V20-1	5770.28	6015.43	245.153			8.4	10.53	2.13				41.82	41.82
140	129	-11	2	V21-1	5309.52	4475.21	-834.311			7.8	11	3.2			18.18	14.86	-3.32
135	135	0	2	V22-1	6054.08	5624.4	-429.68			6.6	7.2	0.6			15.56	0	-15.56
112	107	-5	2	V23-1	6233.87	5558.91	-674.959			9	10.4	1.4			0	14.41	14.41
123	116	-7	2							9.2	11.8	2.6			53.15	46.3	-6.85
112	107	-5	2							5.4	10.8	5.4			0	0	0
125	111	-14	2	26-1	3547.03	4247.16	700.133			6.6	6	-0.6			0	15.38	15.38
122	125	3	3	27-1	8522.66	6520.01	-2002.65			7.73	10.4	2.67			11.32	8.47	-2.85
132	133	1	3	28-1	5156.59	4633.8	-522.798			10.6	11.8	1.2			44.83	39.29	-5.54
105	101	-4	3	29-1	6123.33	6039.95	-83.3895			5.8	5.6	-0.2			19.34	10.45	-8.89
116	121	5	3	V30-1	5383.76	5883.02	499.252			7.6	6.7	-0.9			29.41	5.71	-23.7
110	110	0	3							6.8	7	0.2			16.7	4.17	-12.53
107	109	2	3	32-1	8058.35	6058.64	-1999.71			11.2	9.6	-1.6			0	6.45	6.45
133	135	2	3							12	12.4	0.4			16.98	0	-16.98
110	99	-11	3							10.6	8.6	-2			54.52	61.29	6.77
117	115	-2	3							10.4	6.2	-4.2
